# Supplementary material for: Prefoldin Promotes Proteasomal Degradation of Cytosolic Proteins with Missense Mutations by Maintaining Substrate Solubility
Source: PLoS Genet. 2016 Jul 22;12(7):e1006184. doi: 10.1371/journal.pgen.1006184 (PMC4957761; doi:10.1371/journal.pgen.1006184)
Supplement: S1 Table — (XLSX) [file pgen.1006184.s004.xlsx]

## Sheet: Yeast Strains
Strain ID	Alias	Genotype	Source
YTM 408	BY4741	MATa ura3∆0, leu2∆0, his3∆1, met15∆0	Open Biosystems Collection
YTM 703	ubr1∆san1∆	his3∆1, leu2∆0, met15∆0, ura3∆0, san1∆::His3MX6, ubr1∆::KanMX	Khosrow-Khavar et al. 2012
YTM 736	Guk1-7-13myc	his3Δ1, leu2Δ0, LYS2, met15Δ0, ura3Δ0, guk1-7- 13myc::KanMX6::URA3 CAN1	Khosrow-Khavar et al. 2012
YTM 749	Gus1-3	ura3∆0, leu2∆0, his3∆1,LYS, MET, can1∆::Leu2-MFA1pr::His3, Gus1-3::Ura	P. Hieter
YTM 755	Pro3-1	ura3∆0, leu2∆0, his3∆1,LYS, MET, can1∆::Leu2-MFA1pr::His3, Pro3-1::Ura	P. Hieter
YTM 758	Guk1-7	ura3∆0, leu2∆0, his3∆1,LYS, MET, can1∆::Leu2-MFA1pr::His3, Guk1-7::Ura	P. Hieter
YTM 766	Ugp1-3	ura3∆0, leu2∆0, his3∆1,LYS, MET, can1∆::Leu2-MFA1pr::His3, Ugp1-3::Ura	P. Hieter
YTM 938	san1∆	his3∆1, leu2∆0, met15∆0, ura3∆0, san1∆::KanMX	Open Biosystems Collection
YTM 981	ubr1∆	his3∆1, leu2∆0, met15∆0, ura3∆0, ubr1∆::KanMX	Open Biosystems Collection
YTM 1183	tda2∆	his3Δ1, leu2Δ0, met15Δ0, ura3Δ0, tda2Δ::KanMX	Open Biosystems Collection
YTM 1184	yak1∆	his3Δ1, leu2Δ0, met15Δ0, ura3Δ0, yak1Δ::KanMX	Open Biosystems Collection
YTM 1185	rim15∆	his3Δ1, leu2Δ0, met15Δ0, ura3Δ0, rim15Δ::KanMX	Open Biosystems Collection
YTM 1186	gim3∆	his3∆1, leu2∆0, met15∆0, ura3∆0, gim3∆::KanMX	Open Biosystems Collection
YTM 1187	YOR364W∆	his3Δ1, leu2Δ0, met15Δ0, ura3Δ0, YOR364WΔ::KanMX	Open Biosystems Collection
YTM 1290	vhr1∆	his3Δ1, leu2Δ0, met15Δ0, ura3Δ0, vhr1Δ::KanMX	Open Biosystems Collection
YTM 1293	sli15∆	his3Δ1, leu2Δ0, met15Δ0, ura3Δ0, sli15Δ::KanMX	Open Biosystems Collection
YTM 1294	fau1∆	his3Δ1, leu2Δ0, met15Δ0, ura3Δ0, fau1Δ::KanMX	Open Biosystems Collection
YTM 1301	gim5∆	his3∆1, leu2∆0, met15∆0, ura3∆0, gim5∆::KanMX	Open Biosystems Collection
YTM 1302	gim6∆	his3∆1, leu2∆0, met15∆0, ura3∆0, gim6∆::KanMX	Open Biosystems Collection
YTM 1304	gim1∆	his3∆1, leu2∆0, met15∆0, ura3∆0, gim1∆::KanMX	Open Biosystems Collection
YTM 1305	gim4∆	his3∆1, leu2∆0, met15∆0, ura3∆0, gim4∆::KanMX	Open Biosystems Collection
YTM 1306	gim2∆	his3∆1, leu2∆0, met15∆0, ura3∆0, gim2∆::KanMX	Open Biosystems Collection
YTM 1356	rpt6-20	his3∆1, leu2∆0, met15∆0, ura3∆0, RPT6::rpt6-20::KanMX	Boone ts collection
YTM 1357	pep4∆prb1∆	his3∆1, leu2∆0, met15∆0, ura3∆0, lys2∆0, PRB1::KanMX6, PEP4::His3MX6	Fang et al. 2015
YTM 1489	Gim3-TAP	his3∆1, leu2∆0, met15∆0, ura3∆0, gim3::TAP::His3MX	Open Biosystems Collection
YTM 1677	tcp1-1	his3Δ1, leu2Δ0, met15Δ0, ura3Δ0, TCP1::tcp1-1-KanMAX6	P. Hieter
YTM 1678	tcp4-1	his3Δ1, leu2Δ0, met15Δ0, ura3Δ0, CCT4::cct4-1-KanMAX6	P. Hieter
YTM 1692	bra7∆	his3Δ1, leu2Δ0, met15Δ0, ura3Δ0, bra7Δ::KanMX	Open Biosystems Collection
YTM 1693	asp1∆	his3Δ1, leu2Δ0, met15Δ0, ura3Δ0, asp1Δ::KanMX	Open Biosystems Collection
YTM 1694	mal11∆	his3Δ1, leu2Δ0, met15Δ0, ura3Δ0, mal11Δ::KanMX	Open Biosystems Collection
YTM 1695	mup3∆	his3Δ1, leu2Δ0, met15Δ0, ura3Δ0, mup3Δ::KanMX	Open Biosystems Collection
YTM 1696	pol4∆	his3Δ1, leu2Δ0, met15Δ0, ura3Δ0, pol4Δ::KanMX	Open Biosystems Collection
YTM 1697	pph22∆	his3Δ1, leu2Δ0, met15Δ0, ura3Δ0, pph22Δ::KanMX	Open Biosystems Collection
YTM 1855	ubr1∆gim3∆	his3∆1, leu2∆0, met15∆0, ura3∆0, ubr1∆::KanMX, gim3∆::His3MX6	This Paper
YTM 1901	Hsp104-mCherry	his3∆1, leu2∆0, met15∆0, ura3∆0, Hsp104-mCherry::His3MX6	This paper
YTM 1902	Guk1-7-13myc, gim3∆	his3∆1, leu2∆0, LYS, MET15, Guk1-7-13myc::KanMX6::Ura3, Can1, gim3∆::His3MX6	This paper
YTM 1919	Hsp42-mCherry	his3∆1, leu2∆0, lys2∆0, ura3∆0, Hsp42-mCherry::KanMX6	This paper
