# Supplementary material for: Prefoldin Promotes Proteasomal Degradation of Cytosolic Proteins with Missense Mutations by Maintaining Substrate Solubility
Source: PLoS Genet. 2016 Jul 22;12(7):e1006184. doi: 10.1371/journal.pgen.1006184 (PMC4957761; doi:10.1371/journal.pgen.1006184)
Supplement: S2 Table — (XLSX) [file pgen.1006184.s005.xlsx]

## Sheet: Plasmids
Plasmid ID	Name	Genotype	Source
BPM 42	pRS316	Ura, CEN/ARS	RJD Collection
BPM 45	pRS313	His, CEN/ARS	RJD Collection
BPM 171	PGPD	His, CEN/ARS	F. Khosrow-Khavar
BPM 241	PGPD-GFP(S65T)	His, CEN/ARS	F. Khosrow-Khavar
BPM 368	PUbr1-Ubr1	Leu, CEN/ARS	R. Hampton
BPM 369	PUbr1-Ubr1(C1220S)	Leu, CEN/ARS	R. Hampton
BPM 453	PGPD-Guk1-GFP	His, CEN/ARS	This paper
BPM 457	PGPD-Ugp1-3-GFP	His, CEN/ARS	This paper
BPM 458	PGPD-Guk1-7-GFP	His, CEN/ARS	This paper
BPM 500	PGPD-Gus1-3-GFP	His, CEN/ARS	This paper
BPM 507	PGPD-Pro3-1-GFP	His, CEN/ARS	This paper
BPM 509	PGPD-Guk1(E127K)-GFP	His, CEN/ARS	This Paper
BPM 510	PGPD-Guk1(T95A)-GFP	His, CEN/ARS	This Paper
BPM 511	PGPD-Guk1(F59H)-GFP	His, CEN/ARS	This Paper
BPM 513	PGPD-Guk1(A84T)-GFP	His, CEN/ARS	This Paper
BPM 551	PGPD-Gim3	Ura, CEN/ARS	This Paper
BPM 572	PUbr1-Ubr1	Ura, CEN/ARS	This Paper
BPM 659	PGPD-Guk1::His6	His, CEN/ARS	This paper
BPM 708	PCup1-Deg1-cNLS-GFP	Ura, CEN/ARS	T. Sommer
BPM 717	PGPD-Guk1-7::His6	His, CEN/ARS	This paper
BPM 779	PGPD-GFP	Ura, CEN/ARS	This paper
BPM 780	PGPD-Guk1-GFP	Ura, CEN/ARS	This paper
BPM 781	PGPD-Guk1-7-GFP	Ura, CEN/ARS	This paper
BPM 866	pFA6a-mCherry-KanMX6	KanMX, CEN/ARS	This paper
BPM 894	PGuk1-Guk1-GFP	His, CEN/ARS	This paper
BPM 895	PGuk1-Guk1-7-GFP	His, CEN/ARS	This paper
